# Supplementary material for: Physical Activity Behaviors and Barriers in Multifetal Pregnancy: What to Expect When You’re Expecting More
Source: Int J Environ Res Public Health. 2021 Apr 8;18(8):3907. doi: 10.3390/ijerph18083907 (PMC8068193; doi:10.3390/ijerph18083907)
Supplement: Supplementary file 1 [file ijerph-18-03907-s001.zip]

Archive with 6 entries (6 files):
- SDC - Questionnaire.docx
- SDC - Table 1.docx
- SDC - Table 2.docx
- SDC - Table 3.docx
- SDC - Table 4.docx
- SDC - Table 5.docx
